# Supplementary material for: Occupational injury prevalence and predictors among small-scale sawmill workers in the Sokoban Wood Village, Kumasi, Ghana
Source: PLoS One. 2024 Apr 10;19(4):e0298954. doi: 10.1371/journal.pone.0298954 (PMC11006181; doi:10.1371/journal.pone.0298954)
Supplement: S1 Dataset — (XLS) [file pone.0298954.s004.xls]

## Sheet: Sheet1
Age	Gender	Education	maritalSts	Income	Durationemployed	Cadre of Staff	Hoursworkeddailyhrs	Daysworkedperweek	Weekly_WorkHours	Hours_Weekly	Alcoholintake	OwnanyPPE	FrequencyofPPEuse	Sufferedaccident	Causeofaccident	Injurysuffered	Bodypartinjured	Injurytreatment	Hospitalization	DurationofHosp	Injurycompensation	Workpsace design	Lighting	INJURY_OUTCOME
24	1	3	1	1	1	2	8	5	40	1	1	1	2	1	hit by wood/log/object	cut	legs	Self care	no		No	2	1	1
51	1	2	2	2	2	2	8	5	40	1	1	1	2	1	hit by wood/log/object	sprain	legs	Self care	no		No	2	1	1
49	1	2	2	2	3	2	8	6	48	2	2	2		1	sharp object/machine part	cut	hand	medical attention	yes	1 day	yes	2	2	1
45	1	2	2	2	3	2	8	6	48	2	2	2		1	sharp object/machine part	cut	hand	medical attention	yes	1 day	yes	2	2	1
57	1	2	1	2	1	2	8	6	48	2	1	1	1	0								2	1	0
30	1	1	2	2	5	2	8	5	40	1	3	1	1	0								2	1	0
34	1	1	2	2	6	2	8	5	40	1	3	1	2	0								2	1	0
25	1	2	1	1	1	2	8	5	40	1	1	2		1	hit by wood/log/object	cut	arm	Self care	no		No	2	1	1
20	1	2	1	1	1	2	8	5	40	1	2	2		0								2	1	0
45	1	3	2	2	4	2	8	5	40	1	1	1	1	1	sharp object/machine part	cut	hand	medical attention	no		pays biils	2	1	1
22	1	3	1	1	2	2	8	5	40	1	1	2		1	hit by wood/log/object	cut	arm	Self care	no		No	2	1	1
21	1	3	1	1	1	2	8	5	40	1	1	2		1	hit by wood/log/object	cut	arm	Self care	no		No	2	1	1
26	1	1	1	3	5	2	8	5	40	1	1	1	2	1	sharp object/machine part	cut	hand	medical attention	yes	1 day	No	2	1	1
50	1	2	2	2	2	2	8	5	40	1	3	1	2	1	hit by wood/log/object	sprain	legs	medical attention	no		No	2	1	1
23	1	3	1	1	1	2	8	6	48	2	1	1	2	1	hit by wood/log/object	cut	hand	Self care	no		No	2	1	1
22	1	4	2	3	1	1	8	6	48	2	1	2		0								1	1	0
27	1	1	1	3	3	2	8	5	40	1	1	1	2	1	sharp object/machine part	cut	hand	medical attention	yes	1 day	No	2	1	1
49	1	4	2	3	3	1	8	6	48	2	1	1	2	1	sharp object/machine part	cut	hand	medical attention	no		pays biils	1	1	1
32	1	1	2	2	3	2	8	5	40	1	1	1	1	1	hit by wood/log/object	cut	hand	medical attention	no		pays biils	2	1	1
18	1	3	1	1	1	1	8	5	40	1	1	1	2	1	sharp object/machine part	cut	legs	medical attention	no		No	2	1	1
25	1	3	1	2	2	2	8	5	40	1	1	1	2	1	sharp object/machine part	cut	legs	Self care	no		No	2	1	1
18	1	3	1	1	2	1	8	5	40	1	1	1	2	1	sharp object/machine part	sprain	legs	medical attention	no		No	2	1	1
40	1	3	1	2	2	2	8	6	48	2	1	1	1	1	sharp object/machine part	cut	legs	Self care	no		No	2	1	1
25	1	2	1	1	1	2	8	5	40	1	1	2		1	hit by wood/log/object	cut	arm	Self care	no		No	2	1	1
50	1	1	2	1	3	2	8	6	48	2	1	1	1	1	heavy weight lifting	fracture	head	medical attention	no		yes	2	1	1
38	1	1	1	2	2	2	8	5	40	1	2	1	2	1	hit by wood/log/object	fracture	legs	medical attention	yes	1 day	yes	2	1	1
46	1	2	2	2	2	2	8	5	40	1	2	2		0								2	1	0
39	1	2	1	2	2	2	8	5	40	1	1	2		1	hit by wood/log/object	fracture	foot	medical attention	no		yes	2	1	1
29	1	2	2	2	1	2	8	5	40	1	1	1	2	1	sharp object/machine part	cut	hand	medical attention	no		No	2	1	1
48	1	1	1	1	2	2	8	5	40	1	1	1	2	0								2	1	0
40	1	3	2	2	4	2	8	5	40	1	2	1	2	1	sharp object/machine part	cut	hand	medical attention	yes	1 day	No	2	1	1
51	1	2	2	2	2	2	8	5	40	1	1	1	1	1	hit by wood/log/object	sprain	legs	medical attention	no		No	2	1	1
35	2	4	2	3	3	1	8	5	40	1	1	1	1	1	hit by wood/log/object	abrasion	legs	Self care	no		No	1	1	1
40	1	1	1	2	1	2	8	5	40	1	1	1	2	1	hit by wood/log/object	fracture	legs	medical attention	yes	1 day	No	2	1	1
25	1	3	1	2	2	2	8	6	48	2	1	1	1	1	hit by wood/log/object	cut	head	medical attention	yes	14 days	yes	2	1	1
39	1	2	2	2	5	2	8	5	40	1	3	2		1	sharp object/machine part	cut	arm	medical attention	yes	1 day	No	2	1	1
58	1	2	1	2	1	2	8	6	48	2	1	1	1	1	sharp object/machine part	cut	hand	medical attention	yes	1 day	yes	1	1	1
24	1	2	1	1	2	1	4	5	20	1	2	2		1	sharp object/machine part	abrasion	arm	Self care	no		pays biils	2	1	1
27	1	1	2	2	3	2	8	5	40	1	3	1	2	1	sharp object/machine part	cut	legs	medical attention	no		pays biils	2	1	1
24	1	3	1	2	2	1	8	5	40	1	2	2		1	hit by wood/log/object	fracture	legs	medical attention	yes	3 days	pays biils	2	1	1
31	1	3	2	2	3	2	8	5	40	1	3	1	1	1	sharp object/machine part	cut	legs	medical attention	no		pays biils	2	1	1
21	1	2	1	1	1	2	8	5	40	1	1	1	1	1	sharp object/machine part	cut	arm	Self care	no		No	2	1	1
44	2	2	2	3	5	1	7	5	35	1	2	2		0								1	1	0
32	1	3	1	2	5	2	8	6	48	2	2	1	1	1	sharp object/machine part	cut	hand	medical attention	no		pays biils	2	1	1
33	1	3	1	3	3	2	8	6	48	2	2	1	1	0								2	1	0
18	1	3	1	1	1	2	8	5	40	1	1	2		0								2	1	0
42	1	1	2	2	4	2	8	6	48	2	3	1	2	1	sharp object/machine part	cut	legs	medical attention	no		pays biils	2	1	1
18	1	2	1	1	1	2	8	5	40	1	1	2		1	sharp object/machine part	cut	hand	Self care	no		No	2	1	1
19	1	3	1	1	1	2	8	5	40	1	1	1	2	1	hit by wood/log/object	cut	arm	Self care	no		pays biils	2	1	1
25	1	3	1	2	2	2	8	6	48	2	2	1	1	1	hit by wood/log/object	cut	legs	medical attention	no		pays biils	2	1	1
19	1	3	1	1	1	2	8	5	40	1	1	2		0								1	1	0
24	1	3	1	1	1	2	8	6	48	2	2	1	2	1	heavy weight lifting	fracture	foot	Self care	no		No	2	1	1
30	1	3	1	1	1	2	8	6	48	2	3	1	1	1	hit by wood/log/object	fracture	legs	medical attention	no		pays biils	2	1	1
53	1	3	2	2	4	1	8	6	48	2	3	1	1	0								2	1	0
18	1	2	1	1	1	2	8	6	48	2	1	2		0								1	1	0
60	1	3	1	2	3	2	8	6	48	2	2	1	1	0								2	1	0
18	1	3	1	1	1	2	8	6	48	2	1	1	1	0								2	1	0
18	1	3	1	1	1	2	8	6	48	2	1	1	1	0								2	1	0
56	1	2	2	2	5	2	8	6	48	2	1	1	2	1	sharp object/machine part	cut	hand	Self care	no		No	2	1	1
57	1	2	2	2	4	1	8	6	48	2	1	2		0								2	1	0
29	1	2	2	2	5	2	8	6	48	2	2	1	1	1	sharp object/machine part	abrasion	arm	Self care	no		No	2	1	1
57	1	2	2	2	1	1	8	6	48	2	1	1	2	0								2	1	0
33	1	2	2	2	1	2	8	6	48	2	2	1	2	1	sharp object/machine part	cut	hand	medical attention	no		pays biils	2	1	1
47	1	2	2	1	1	2	8	6	48	2	1	2		0								2	1	0
45	1	2	2	1	1	2	8	6	48	2	2	1	1	0								2	1	0
27	1	1	1	1	1	2	8	6	48	2	1	2		1	hit by wood/log/object	fracture	legs	medical attention	no		pays biils	2	1	1
45	1	1	2	1	1	2	8	6	48	2	2	1	2	1	hit by wood/log/object	cut	hand	Self care	no		No	2	1	1
60	1	2	2	1	2	2	8	6	48	2	1	1	1	0								2	1	0
56	1	3	2	2	2	2	8	6	48	2	1	1	1	1	sharp object/machine part	cut	hand	Self care	no		No	2	1	1
36	1	2	2	1	1	2	8	6	48	2	2	1	2	0								2	1	0
36	1	2	2	1	1	2	8	6	48	2	1	1	1	0								2	1	0
33	1	2	2	2	5	2	8	6	48	2	1	1	2	1	sharp object/machine part	cut	hand	Self care	no		No	2	1	1
31	1	2	2	2	2	2	8	6	48	2	2	2		1	hit by wood/log/object	cut	legs	Self care	no		yes	2	1	1
41	1	2	2	1	1	2	8	6	48	2	2	2		1	hit by wood/log/object	cut	hand	Self care	no		pays biils	2	1	1
59	1	2	2	1	1	2	8	6	48	2	1	1	2	1	hit by wood/log/object	abrasion	legs	Self care	no		pays biils	2	1	1
42	1	2	2	1	1	2	8	6	48	2	1	2		1	sharp object/machine part	cut	hand	Self care	no		No	2	1	1
50	1	2	2	2	3	2	8	6	48	2	1	1	2	1	sharp object/machine part	abrasion	arm	Self care	no		yes	2	1	1
31	1	2	2	2	2	2	8	6	48	2	1	2		1	sharp object/machine part	cut	hand	Self care	no		yes	2	1	1
45	1	2	2	1	1	2	8	6	48	2	2	1	1	0								2	1	0
50	1	2	2	2	3	2	8	6	48	2	1	1	1	0								2	1	0
25	1	2	1	1	1	2	8	6	48	2	1	2		0								1	1	0
59	1	4	2	3	8	1	9	6	54	2	2	1	2	1	hit by wood/log/object	cut	legs	medical attention	no		yes	1	1	1
50	2	2	2	3	8	1	8	6	48	2	2	1	2	1	hit by wood/log/object	cut	legs	medical attention	no		No	2	1	1
22	1	1	1	1	1	2	8	6	48	2	2	2		1	hit by wood/log/object	cut	foot	Self care	no		No	2	1	1
51	1	3	2	2	1	2	8	6	48	2	3	1	2	0								2	1	0
24	1	3	1	1	2	2	8	6	48	2	1	1	2	1	hit by wood/log/object	cut	hand	medical attention	no		yes	2	1	1
21	1	2	2	2	6	2	8	6	48	2	1	2		1	hit by wood/log/object	cut	legs	medical attention	yes	24 days	No	2	1	1
36	1	2	1	1	6	2	8	6	48	2	3	1	2	1	sharp object/machine part	cut	legs	medical attention	no		No	2	1	1
52	1	2	2	2	7	2	8	6	48	2	3	1	1	1	hit by wood/log/object	cut	head	medical attention	no		No	2	1	1
26	1	1	1	2	2	1	9	6	54	2	1	2		0								1	1	0
24	1	3	1	1	1	2	8	6	48	2	2	2		0								2	1	0
26	1	4	1	1	4	2	8	6	48	2	1	2		0								1	1	0
23	1	4	1	2	5	2	8	6	48	2	1	2		1	sharp object/machine part	cut	hand	Self care	no		No	1	1	1
28	1	2	2	1	1	2	8	6	48	2	2	2		1	hit by wood/log/object	fracture	foot	Self care	no		pays biils	2	1	1
27	1	3	2	2	2	2	8	6	48	2	2	2		1	hit by wood/log/object	fracture	legs	Self care	no		No	2	1	1
31	1	3	2	2	2	2	8	5	40	1	2	1	2	1	sharp object/machine part	cut	hand	Self care	no		No	2	1	1
30	1	3	2	2	5	2	8	6	48	2	3	1	2	1	sharp object/machine part	cut	hand	Self care	no		No	2	1	1
29	1	1	2	2	1	2	8	6	48	2	2	2		1	sharp object/machine part	cut	legs	medical attention	no		No	2	1	1
48	1	1	2	2	1	2	8	6	48	2	1	2		1	sharp object/machine part	cut	legs	medical attention	no		No	2	1	1
60	1	2	2	2	1	2	8	6	48	2	3	1	2	0								1	1	0
50	1	2	2	2	1	2	8	6	48	2	3	1	2	1	sharp object/machine part	cut	hand	medical attention	no		No	1	1	1
23	1	1	1	1	1	1	8	6	48	2	1	2		0								1	1	0
32	1	2	2	2	9	1	8	6	48	2	1	1	2	1	hit by wood/log/object	abrasion	arm	medical attention	no		pays biils	2	2	1
43	1	3	2	2	7	2	8	6	48	2	1	1	2	1	heavy weight lifting	cut	hand	medical attention	no		pays biils	1	1	1
50	1	2	1	2	7	2	8	6	48	2	1	2		1	sharp object/machine part	cut	arm	medical attention	no		pays biils	2	1	1
27	1	4	1	2	1	1	12	6	72	2	1	2		1	sharp object/machine part	cut	hand	Self care	no		No	1	2	1
36	1	2	1	2	8	2	8	6	48	2	2	1	2	0								2	1	0
24	1	3	1	2	6	2	8	6	48	2	2	1	2	1	sharp object/machine part	cut	legs	medical attention	yes	1 day	pays biils	2	1	1
20	1	1	1	1	1	2	8	5	40	1	1	1	1	0								1	1	0
25	1	2	1	1	1	2	8	5	40	1	1	2		1	hit by wood/log/object	cut	arm	Self care	no		No	2	1	1
50	1	1	2	1	3	2	8	6	48	2	1	1	2	1	heavy weight lifting	fracture	head	medical attention	no		yes	2	1	1
38	1	1	1	2	2	2	8	5	40	1	2	1	2	1	hit by wood/log/object	fracture	legs	medical attention	yes	1 day	yes	2	1	1
46	1	2	2	2	2	2	8	5	40	1	2	2		0								2	1	0
24	1	3	1	1	1	2	8	6	48	2	2	1	2	1	heavy weight lifting	fracture	foot	Self care	no		No	2	1	1
30	1	3	1	1	1	2	8	6	48	2	3	1	2	1	hit by wood/log/object	fracture	legs	medical attention	no		pays biils	2	1	1
53	1	3	2	2	4	1	8	6	48	2	3	1	1	0								2	1	0
18	1	2	1	1	1	2	8	6	48	2	1	2		0								1	1	0
60	1	3	1	2	3	2	8	6	48	2	2	1	1	0								2	1	0
27	1	1	1	1	1	2	8	6	48	2	1	2		1	hit by wood/log/object	fracture	legs	medical attention	no		pays biils	2	1	1
45	1	1	2	1	1	2	8	6	48	2	2	1	2	1	hit by wood/log/object	cut	hand	Self care	no		No	2	1	1
60	1	2	2	1	2	2	8	6	48	2	1	1	1	0								2	1	0
24	1	3	1	1	1	2	8	6	48	2	2	2		0								2	1	0
26	1	4	1	1	4	2	8	6	48	2	1	2		0								1	1	0
23	1	4	1	2	5	2	8	6	48	2	1	2		1	sharp object/machine part	cut	hand	Self care	no		No	1	1	1
28	1	2	2	1	1	2	8	6	48	2	2	2		1	hit by wood/log/object	fracture	foot	Self care	no		pays biils	2	1	1
27	1	3	2	2	2	2	8	6	48	2	2	2		1	hit by wood/log/object	fracture	legs	Self care	no		No	2	1	1
31	1	3	2	2	2	2	8	5	40	1	2	1	2	1	sharp object/machine part	cut	hand	Self care	no		No	2	1	1
24	1	3	1	1	1	2	8	5	40	1	1	1	2	1	hit by wood/log/object	cut	legs	Self care	no		No	2	1	1
51	1	2	2	2	2	2	8	5	40	1	1	1	2	1	hit by wood/log/object	sprain	legs	Self care	no		No	2	1	1
49	1	2	2	2	3	2	8	6	48	2	2	2		1	sharp object/machine part	cut	hand	medical attention	yes	1 day	yes	2	2	1
45	1	2	2	2	3	2	8	6	48	2	2	2		1	sharp object/machine part	cut	hand	medical attention	yes	1 day	yes	2	2	1
18	1	3	1	1	1	2	8	6	48	2	1	1	1	0								2	1	0
18	1	3	1	1	1	2	8	6	48	2	1	1	1	0								2	1	0
45	1	1	2	1	1	2	8	6	48	2	2	1	2	1	hit by wood/log/object	cut	hand	Self care	no		No	2	1	1
60	1	2	2	1	2	2	8	6	48	2	1	1	1	0								2	1	0
24	1	3	1	1	1	2	8	6	48	2	2	2		0								2	1	0
26	1	4	1	1	4	2	8	6	48	2	1	2		0								1	1	0
40	1	3	1	2	2	2	8	6	48	2	1	1	2	1	sharp object/machine part	cut	legs	Self care	no		No	2	1	1
